# Supplementary material for: Novel Time-Series Forecasting Method to Enhance Accuracy of Real-Time EEG Detection for BCI-Based Neurofeedback Motor Training in Individuals with Cerebral Palsy and Other Neurological Disorders
Source: Bioengineering (Basel). 2026 May 16;13(5):561. doi: 10.3390/bioengineering13050561 (PMC13203816; doi:10.3390/bioengineering13050561)
Supplement: Supplementary file 1 [file bioengineering-13-00561-s001.zip]

Archive with 1 entries (1 files):
- bioengineering-4247745-supplementary.pdf
